# Supplementary material for: MiR-200a Regulates Nasopharyngeal Carcinoma Cell Migration and Invasion by Targeting MYH10
Source: J Cancer. 2020 Mar 4;11(10):3052–60. doi: 10.7150/jca.40438 (PMC7086266; doi:10.7150/jca.40438)
Supplement: Supplementary file 1 — Supplementary table. [file jcav11p3052s1.xls]

## Sheet: Sheet1
	Table1
	Primer	Sequence(5'to3')
	hsa-miR-200a mimics	UAACACUGUCUGGUAACGAUGU
	hsa-miR-200a inhibitor	AUUGUGACAGACCAUUGCUACA
	hsa-miR-200b mimics	AUUAUGACGGACCAUUACUACU
	hsa-miR-200c mimics	UAAUACUGCGGGUAAUG AUGGA
	Primer	Sequence(5'to3')
	homo MYH10 Forward Primer	TCCCGCTGGAGTTTACGC
	homo MYH10 Reverse Primer	GCAGGAAGCCAAGGAACG
	β-actin Forward Primer	CGCGAGAAGATGCCCAGATC
	β-actin Reverse Primer	TCACCGGAGTCCATCACGA
